# Supplementary material for: Feasibility of CPAP application and variables related to worsening of respiratory failure in pregnant women with SARS-CoV-2 pneumonia: Experience of a tertiary care centre
Source: PLoS One. 2021 Oct 19;16(10):e0258754. doi: 10.1371/journal.pone.0258754 (PMC8525751; doi:10.1371/journal.pone.0258754)
Supplement: S1 Dataset — (XLSX) [file pone.0258754.s001.xlsx]

## Sheet: Sheet1
Age	Classification on admission (0=asympt, 1=mild, 2=moderate - need of ox, 3=severe=need of high-flow ox, non invasive ventilation, mechanical ventil)	Classification on delivery (0=asympt, 1=mild, 2=moderate - need of ox, 3=severe=need of high-flow ox, non invasive ventilation, mechanical ventil)	Ethnicity (0= caucasic; 1=hispanic; 2=asian; 3= black; 4= arabic)	BAME (0=no, 1=yes)	Height (m)	pre-pregnancy weight (Kg)	pre-pregnancy BMI	pregestational obesity	Hospital admission date	timing pandemic wave (1=march-aug2020, 2=sept-dec2020, 3=jan-marc2021)	timing pandemic wave (1=march-aug2020,	timing pandemic wave 2=sept-dec2020,	timing pandemic wave (3=jan-marc2021)	GA hospital admission (wk)	GA hospital admission (day)	RICU admission date	GA RICU admission (wk)	GA RICU admission (day)	ICU admission date	GA ICU admission (wk)	GA ICU admission (day)	hospital admission Discharge date	GA or postpartum day discharge (wk, if still pregnant)	GA discharge (day) (compilare solo se dimessa ancora gravida)	Days_of_hospitalization	blood_group (0=0;1=A; 2=B;3=AB)	Rh (0=positive; 1=negative)	Conception (spontaneous=0; ART=1)	Pregnancy n° (primiparous=0 ; multiparous=1)	Specific	nulliparity	Smoke (no=0; yes=1)	past infections (Yes=1; No=0)	specific past infections	Comorbidities (yes=1; no=0)	CV comorbidities (0=none, 1=CH, 2=arithmia, 3 other)	Metabolic comorbidities (0=none, 1=diabetes, 3=dislipidemia, 4 other)	Respiratory comorbidities (0=none, 1=asthma, 2=bronchiectasie, 3=ILD, 4 other)	DM	CV diseases	Pulmonary diseases	Specific 0 = none; 1=diabetes; 2=hypertension; 3= trombophilia; 4= CV disease; 5= respiratory/pulmonar disease; 6= immunodepression; 7=autoimmunity; 8=gerd; 9=renal/urinary disease; 10=other)	GDM	GDM / DM	HDP	cholestasis	threatening PTL	Pregnancy complications (no=0; yes=1)	Specific 0= none; 1= gestational diabetes; 2= gestational hypertension or pre-e; 3= cholestasis; 4=IUGR; 5=TVP; 6=preterm delivery threat; 8= IVU; 9=excessive fetal growth; 10=PPROM)
30	2	0	0	0	1.75	77	25.1429	0	2020-03-20	1	1	0	0	33	6							2020-04-05	puerpera XI		16	0	0	0	1	G1	1	0	0		0	0	0	0	0	0	0	0	0	0	0	0	1	1	6
24	1	0	0	0	1.59	55	21.7555	0	2020-03-25	1	1	0	0	24	3							2020-05-04	puerpera		41	1	0	0	0	G1	1	0	0		0	0	0	0	0	0	0	10 malformazione uterina: utero didelfo, monorene, spina bifida occulta	0	0	0	0	1	1	6
34	2	0	0	0	1.65	90	33.0579	1	2020-03-27	1	1	0	0	27	0							2020-04-09	28	6	13	0	0	0	1	G2P1	0	0	0		0	0	0	0	0	0	0	0	1	1	0	0	0	1	1
39	1	0	0	0	1.6	42	16.4062	0	2020-04-01	1	1	0	0	32	6							2020-04-09	34	0	8	0	0	0	1	G7P1(4ab,1GEU)	0	0	0		0	0	0	0	0	0	0	0	0	0	0	0	0	1	8
33	2	0	0	0	1.73	80	26.7299	0	2020-04-05	1	1	0	0	34	2							2020-05-30	puerpera V		55	0	0	0	1	G2P1	0	0	0		1	1	0	0	0	1	0	2	1	1	1	1	0	1	1 , 2 , 3,5
30	1	0	0	0	1.5	59	26.2222	0	2020-04-05	1	1	0	0	36	5							2020-04-10	37	3	5	0	0	0	1	G2P1	0	0	0		0	0	0	0	0	0	0	0	1	1	0	0	0	1	1
29	1	1	0	0	1.76	59	19.047	0	2020-04-07	1	1	0	0	37	5							2020-04-14	puerpera		7	0	1	0	0	G1	1	0	0		0	0	0	0	0	0	0	0	0	0	0	0	0	0	0
30	1	1	0	0	1.59	55	21.7555	0	2020-04-08	1	1	0	0	40	1							2020-04-15	puerpera		7	1	0	0	0	G1	1	0	0		0	0	0	0	0	0	0	0	0	0	0	0	0	0	0
28	0	0	3	1	1.73	75	25.0593	0	2020-04-09	1	1	0	0	41	2							2020-04-16	puerpera		7	2	0	0	1	G4P3	0	0	0		0	0	0	0	0	0	0	0	0	0	0	0	0	0	0
21	0	0	1	1	1.65	63	23.1405	0	2020-04-15	1	1	0	0	32	1							2020-04-24	33	3	9	0	0	0	1	G2P1	0	0	0		0	0	0	0	0	0	0	0	0	0	0	0	0	0	0
36	2	0	2	1	1.62	78	29.7211	0	2020-10-05	2	0	2	0	30	4	2020-06-10	31	2				2020-10-16	32	2	11	2	0	0	4	G4P0 (3 TC)	0	0	0		1	3	1	0	1	1	0	1.4	1	1	0	0	0	1	1
37	2	0	0	0	1.54	56	23.6128	0	2020-10-14	2	0	2	0	37	2							2020-11-01	puerpera		18	0	0	0	1	G2P0 (1 TC)	0	0	0		0	0	0	0	0	0	0	0	1	1	0	0	0	1	1
34	2	0	0	0	1.7	61	21.1073	0	2020-10-18	2	0	2	0	26	0							2020-10-23	26	5	5	1	0	0	2	g2p0 (1 as)	0	0	0		0	0	0	0	0	0	0	0	1	1	0	0	0	1	1
22	0	0	4	0	1.66	79	28.6689	0	2020-10-22	2	0	2	0	39	1							2020-10-26	puerpera		5	3	0	0	0	G1	1	0	0		0	0	0	0	0	0	0	0	0	0	0	0	0	0	0
30	2	3	2	1	1.6	58	22.6562	0	2020-10-23	2	0	2	0	29	4	27/10/2020	31	2	28/10/2020	31	3	2020-12-19	puerpera		57	0	0	0	1	G2P0 (1 AS)	1	0	0		0	0	0	0	0	0	0	0	1	1	0	0	0	1	1
32	1	0	2	1	1.52	72	31.1634	1	2020-10-23	2	0	2	0	36	6							2020-10-28	37	4	5	2	0	0	3	g3p1 (1 AS)	0	0	0		1	0	0	0	0	0	0	10	1	1	0	0	0	1	1
33	2		1	1	1.8	94	29.0123	0	2020-10-25	2	0	2	0	29	1							2020-11-03	30	3	9	0	0	0	2	G2P1	0	0	0		0	0	0	0	0	0	0	0	0	0	0	0	0	0	0
34	2	0	1	1	1.57	79	32.05	1	2020-10-28	2	0	2	0	33	2	23/10/2020	33	3				2020-11-06	34	6	9	0	0	0	4	G4P3	0	0	0		0	0	0	0	0	0	0	0	1	1	0	0	0	1	1
35	2	0	0	0	1.6	64	25	0	2020-10-29	2	0	2	0	25	6							2020-11-04	26	5	6	3	0	0	1	G1	1	0	0		0	0	0	0	0	0	0	0	0	0	0	0	0	0	0
37	0	0	0	0	1.68	56	19.8413	0	2020-11-06	2	0	2	0	27	1							2020-11-08	27	3	2	1	0	0	1	G1	1	0	0		0	0	0	0	0	0	0	0	0	0	0	0	1	1	6
34	1	0	0	0	1.72	67	22.6474	0	2020-11-09	2	0	2	0	30	2							2020-11-22	32	1	13	0	0	0	3	G3P1 (1 AS)	0	0	0		0	0	0	0	0	0	0	0	0	0	0	0	0	0	0
27	1		2	1	1.6	63	24.6094	0	2020-11-10	2	0	2	0	26	4							2020-11-14	27	1	4	2	0	0	1	G3P0 (2 TC)	0	0	1	TBC polmonare trattata 10 anni fa, terapia non specificata	0	0	0	0	0	0	0	0	0	0	0	0	0	0	0
28	2	3	4	0	1.6	70	27.3437	0	2020-11-12	2	0	2	0	29	3							2020-11-20	30	3	8	2	0	0	1	g1 gemellare	1	0	0		0	0	0	0	0	0	0	0	0	0	0	0	1	1	6
31	2	0	1	1	1.6	74	28.9062	0	2020-11-14	2	0	2	0	32	2							2020-11-20	33	1	6	1	0	0	4	G4P0 (2 AS, 1 TC)	0	0	0		1	0	0	0	0	0	0	7	0	0	0	0	0	0	0
42	1	0	0	0	1.7	64	22.1453	0	2020-11-17	2	0	2	0	30	1							2020-11-21	30	5	4	0	0	0	8	G8P6 (1 AS, 1 neo death)	0	0	0		0	0	0	0	0	0	0	0	1	1	0	0	0	1	1
25	1	0	4	0	1.6	85	33.2031	1	2020-11-21	2	0	2	0	30	0							2020-11-28	31	0	7	2	1	0	3	G3P0 (2 TC)	0	0	0		0	0	0	0	0	0	0	0	0	0	0	1	0	1	3
35	1	0	0	0	1.7	59	20.4152	0	2020-11-21	2	0	2	0	32	4							2020-11-28	33	4	7	0	0	0	4	G4P0 (2TC, 1 AS)	0	0	0		0	0	0	0	0	0	0	0	0	0	0	0	0	0	0
27	2	0	4	0	1.55	54	22.4766	0	2020-12-06	2	0	2	0	25	5							2020-12-18	27	1	19	0	0	0	3	g3p0 (2 pre tc)	0	0	0		1	0	0	1	0	0	1	5	1	1	0	0	0	1	1
26	3	0	4	0	1.62	62	23.6244	0	2020-12-23	2	0	2	0	23	2	26/12/2020	23	6				2021-01-09	25	5	17	1	1	0	2	g2p1	0	0	0		0	0	0	0	0	0	0	0	1	1	0	0	0	0	0
37	3		0	0	1.7	93	32.1799	1	2021-02-17	3	0	0	3	22	0	17/02/2021	22	0	20/02/2021	22	3	2021-03-11	25	1	22	1	0	0	3	G3P0(1 IVG, 1 TC)	0	0	0		0	0	0	0	0	0	0	0	0	0	0	0	0	0	0
35	2	3	0	0	1.67	59	21.1553	0	2021-02-18	3	0	0	3	33	4	21/02/2021	34	0	2021-07-03	36	0	2021-03-07	puerpera		17	0	1	0	2	g2p0 (1 tc)	0	0	0		1	0	0	0	0	0	0	7	0	0	0	0	0	0	0
43	3		3	1	1.7	115	39.7924	1	2021-01-25	3	0	0	3	21	2	2021-02-02	22	3				2021-02-20	24	4	23	2	1	0	7	g7p4 (1 as, 1 ivg)	0	0	1	carrier inattivo HBV, pregressa febbre gialla	0	0	0	0	0	0	0	0	1	1	0	0	0	1	1
32	2	0	0	0	1.69	61	21.3578	0	2021-02-08	3	0	0	3	30	5	2021-10-02	31	0				2021-02-23	33	1	17	1	0	0	4	g4p3	0	0	0		0	0	0	0	0	0	0	0	0	0	0	1	0	1	3
23	3	3	0	0			32	1	2021-02-25	3	0	0	3	33	2	25/02/2021	33	3	26/02/2021	puerpera		16/03/2021	puerpera			0	0	0	1	g1	1	0	0		0	0	0	0	0	0	0	0	0	0	0	0	0	0	0
42	2	3	0	0	1.63	58	21.83	0	13/03/2021	3	0	0	3	32	1	15/03/2021	32	3	18/03/2021	puerpera		27/03/2021	puerpera		15	0	0	0	1	g1	1	0	0		0	0	0	0	0	0	0	0	0	0	0	0	1	1	6
31	2		0	0			26	0	16/03/2021	3	0	0	3	33	6	17/03/2021	34	0				2021-01-04	36	1	17	1	0	0	1	g1	1	0	0		0	0	0	0	0	0	0	0	0	0	0	0	0	1	8
31	2		0	0			27	0	28/03/2021	3	0	0	3	34	2	28/03/2021	34	2				2021-07-04	36	0	11	2	0	0	1	g1	1	0	0		1	0	0	1	0	0	1	5	0	0	0	0	0	0	0
32	1		0	0	1.62	84	32.0073	1	2021-03-08	3	0	0	3	30	3							2021-03-18	31	6	10	0	0	0	4	G4P0 (2 TC, 1 IVG)	0	0	0		0	0	0	0	0	0	0	0	0	0	0	0	0	0	0
32	2	0	0	0	1.65	54	18	0	2021-02-04	3	0	0	3	37	6							15/04/2021	puerpera		13	3	0	0	2	G2P1	0	0	0		0	0	0	0	0	0	0	0	0	0	0	0	0	0	0
36	2		0	0	1.57	64	25.9645	0	2021-03-12	3	0	0	3	19	2							2021-03-22	20	5	10	1	0	0	4	g4p1 (1 TC CON MEF, 1 AS)	0	0	0		0	0	0	0	0	0	0	0	0	0	0	0	0	0	0
38	1		0	0	1.68	60	21.2585	0	2021-03-06	3	0	0	3	19	2							2021-03-19	20	5	10	1	0	0	1	g1	1	0	0		0	0	0	0	0	0	0	0	0	0	0	0	0	0
[truncated: 131 more columns]
